# Supplementary material for: Characterization of the Regenerative Capacity of Membranes in the Presence of Fouling by Microalgae Using Detergents
Source: Membranes (Basel). 2025 Dec 26;16(1):7. doi: 10.3390/membranes16010007 (PMC12844485; doi:10.3390/membranes16010007)
Supplement: Supplementary file 1 [file membranes-16-00007-s001.zip]

Archive with 8 entries (8 files):
- Fig_3.xls
- Fig_4.xls
- Fig_5.xls
- Fig_6.xls
- Fig_7.xls
- Fig_8.xls
- Fig_9.xls
- membranes-4061529-supplementary.pdf
