# Supplementary material for: Characterization of the Regenerative Capacity of Membranes in the Presence of Fouling by Microalgae Using Detergents
Source: Membranes (Basel). 2025 Dec 26;16(1):7. doi: 10.3390/membranes16010007 (PMC12844485; doi:10.3390/membranes16010007)
Supplement: Supplementary file 1 [file membranes-16-00007-s001.zip › Fig_3.xls]

## Sheet: Sheet1
Number of filtration / -	Normalized filtration time \i(t\+(*)) / -
	Without cleaning
1	1	0
2	1.19356	0.1311
3	1.36344	0.334148
4	1.71252	0.481958
5	2.19188	0.676637
6	2.80483	0.903171
7	3.55171	1.23137
8	4.61129	1.73758
9	6.40951	2.85397
10	11.3676	3.01339
11	13.4555	7.28492
12	22.1953	14.2066
13	37.4288	27.8694
14	61.6567	46.2878
15	87.1575	61.1893
