# Supplementary material for: Characterization of the Regenerative Capacity of Membranes in the Presence of Fouling by Microalgae Using Detergents
Source: Membranes (Basel). 2025 Dec 26;16(1):7. doi: 10.3390/membranes16010007 (PMC12844485; doi:10.3390/membranes16010007)
Supplement: Supplementary file 1 [file membranes-16-00007-s001.zip › Fig_4.xls]

## Sheet: Sheet1
Number of filtration / -	Normalized filtration time \i(t\+(*)) / -
	0.8 bar	0.6 bar	0.4 bar	0.2 bar
1	1	1	1	1
2	1.2	1	1.125	1.09091
3	1.2	1.28571	1.125	1.18182
4	1.6	1.28571	1.5	1.36364
5	1.6	1.28571	1.75	1.45455
6	1.6	1.42857	2	1.54545
7	1.8	1.71429	2.125	1.81818
8	1.8	1.71429	2.5	2.09091
9	1.8	2.28571	3	2.72727
10	2	2.57143	3.25	3.18182
