# Supplementary material for: Characterization of the Regenerative Capacity of Membranes in the Presence of Fouling by Microalgae Using Detergents
Source: Membranes (Basel). 2025 Dec 26;16(1):7. doi: 10.3390/membranes16010007 (PMC12844485; doi:10.3390/membranes16010007)
Supplement: Supplementary file 1 [file membranes-16-00007-s001.zip › Fig_5.xls]

## Sheet: Sheet1
Number of filtration / -	Normalized filtration time \i(t\+(*)) / -
	HCl 0.5 mol/L		H\-(3)NSO\-(3) 0.5 mol/L		NaOH 0.5 mol/L		NaClO 0.5 mol/L		P3-Ultrasil 0.5 w/w%		without cleaning
1	1	0	1	0	1	0	1	0	1	0	1	0
2	1.30448	0.187735	1.07312	0.0894035	3.55374	1.35025	1.00005	0.0347036	1	0.0858291	1.19356	0.1311
3	1.97905	0.244476	1.46696	0.0915901	6.70363	1.49011	1.02047	0.021322	1.17369	0.0826206	1.36344	0.334148
4	3.0938	0.385319	2.13259	0.148144	9.56586	1.35554	1.10653	0.006605	1.31024	0.0930745	1.71252	0.481958
5	4.44081	0.589179	3.10094	0.36723	12.0284	1.75853	1.26932	0.0669281	1.49054	0.0686665	2.19188	0.676637
6	7.26317	0.686212	4.76645	0.638009	14.8325	2.506	1.396	0.106549	1.67938	0.0906318	2.80483	0.903171
7	12.2034	1.9287	7.8308	0.994913	17.9367	3.11269	1.62395	0.105837	1.85315	0.0870325	3.55171	1.23137
8	19.2516	4.49123	13.4035	2.78898	22.5249	4.55673	1.80731	0.222965	2.07482	0.123592	4.61129	1.73758
9	35.216	7.6669	24.2083	3.14601	44.2664	16.7135	2.02037	0.224227	2.23601	0.082838	6.40951	2.85397
10	54.03	10.1478	35.8244	5.99418	82.7775	25.0129	2.322	0.301378	2.53975	0.0323905	11.3676	3.01339
