# Supplementary material for: Characterization of the Regenerative Capacity of Membranes in the Presence of Fouling by Microalgae Using Detergents
Source: Membranes (Basel). 2025 Dec 26;16(1):7. doi: 10.3390/membranes16010007 (PMC12844485; doi:10.3390/membranes16010007)
Supplement: Supplementary file 1 [file membranes-16-00007-s001.zip › Fig_6.xls]

## Sheet: Sheet1
Number of filtration / -	Normalized filtration time \i(t\+(*)) / -
	P3-Ultrasil 1 w/w-%		P3-Ultrasil 0.5 w/w-%		P3-Ultrasil 0.1 w/w-%		NaClO 0.5 mol L\+(-1)		NaClO 1 mol L\+(-1)		NaClO 2 mol L\+(-1)		without cleaning
1	1	0	1	0	1	0	1	0	1	0	1	0	1	0
2	1	0.0604455	1	0.0858291	1	0.0190256	1.00005	0.0347036	1.00186	0.0846342	1.09194	0.095049	1.19356	0.1311
3	1.1534	0.0176538	1.17368	0.0826206	1.28251	0.0125139	1.02047	0.021322	1.0224	0.109905	1.19062	0.136385	1.36344	0.334148
4	1.2203	0.0339475	1.31024	0.0930745	1.51064	0.0608422	1.10653	0.006605	1.04432	0.0152074	1.38841	0.18385	1.71252	0.481958
5	1.37151	0.0552294	1.49054	0.0686665	1.80768	0.0478614	1.26932	0.0669281	1.18636	0.169347	1.57614	0.210198	2.19188	0.676637
6	1.53308	0.0317947	1.67938	0.0906318	2.12813	0.0224063	1.396	0.106549	1.29302	0.122433	1.89784	0.379112	2.80483	0.903171
7	1.63465	0.0114751	1.85315	0.0870325	2.5397	0.0636466	1.62395	0.105837	1.44969	0.143615	2.5451	0.566194	3.55171	1.23137
8	1.7601	0.0811586	2.07481	0.123592	2.95764	0.101229	1.80731	0.222965	1.58692	0.200601	2.94212	0.725557	4.61129	1.73758
9	1.91707	0.0669721	2.236	0.082838	3.56742	0.175855	2.02037	0.224227	1.87314	0.180781	3.82209	1.27155	6.40951	2.85397
10	2.11856	0.0804469	2.53975	0.0323905	4.25102	0.0869076	2.322	0.301378	2.16602	0.282686	6.2016	3.30895	11.3676	3.01339
