# Supplementary material for: Characterization of the Regenerative Capacity of Membranes in the Presence of Fouling by Microalgae Using Detergents
Source: Membranes (Basel). 2025 Dec 26;16(1):7. doi: 10.3390/membranes16010007 (PMC12844485; doi:10.3390/membranes16010007)
Supplement: Supplementary file 1 [file membranes-16-00007-s001.zip › Fig_7.xls]

## Sheet: Sheet1
Pore size / µm	Pore size distribution / %
	NaClO 2 mol L\+(-1)		P3-ultrasil 1.0 % w/w		Membrane unused
0.15	0	0	0	0	0	0
0.2	1.26513	0.885029	1.07542	0.628464	0	0
0.25	2.17721	0.270675	2.71105	0.273478	1.48509	0.171656
0.3	2.6434	0.645507	2.95601	0.520171	1.71792	0.0893972
0.35	3.77534	0.611124	3.92231	0.227579	2.32899	0.156289
0.4	3.88686	0.453978	3.92231	0.227579	3.08349	0.210738
0.45	4.05215	0.5797	4.15219	0.39893	3.08349	0.210738
0.5	4.45673	0.523642	4.46955	0.140507	3.22754	0.351223
0.55	5.12449	0.914681	5.20374	0.578804	3.58438	0.250363
0.6	6.78282	0.69523	6.08993	0.685627	4.71652	0.450863
0.65	7.68645	0.166185	7.26324	0.559771	6.1664	0.270834
0.7	7.91025	0.337107	8.11998	0.268284	7.40924	0.561587
0.75	8.66056	0.0631767	9.0343	0.137182	8.17089	0.733623
0.8	9.91168	0.364588	9.63501	0.237786	9.92368	0.0819533
0.85	10.5016	1.04035	10.8724	0.537362	12.4435	0.720756
0.9	7.82765	2.56724	9.75916	0.653936	12.0652	0.379317
0.95	5.63547	0.336675	7.76655	1.79628	8.19661	0.647014
1	5.47526	0.517577	2.08937	1.86523	5.46025	0.270587
1.05	2.21774	1.77328	0.523657	0.740562	5.46025	0.270587
1.1	0	0	0.418184	0.591402	1.46046	0.669858
1.15	0	0	0	0	0	0
