# Supplementary material for: Characterization of the Regenerative Capacity of Membranes in the Presence of Fouling by Microalgae Using Detergents
Source: Membranes (Basel). 2025 Dec 26;16(1):7. doi: 10.3390/membranes16010007 (PMC12844485; doi:10.3390/membranes16010007)
Supplement: Supplementary file 1 [file membranes-16-00007-s001.zip › Fig_8.xls]

## Sheet: Sheet1
Number of filtration / -	Normalized filtration time \i(t\+(*) / -
	Diswasher detergent 20°C		Diswasher detergent 40°C		Diswasher detergent 60°C		Laundry detergent 20°C		Laundry detergent 40°C		Laundry detergent 60°C
1	1	0	1	0	1	0	1	0	1	0	1	0
2	1	0.02379	1.12434	0.07659	1.11674	0.03241	1.06677	0.0915078	1.05269	0.0572655	1.1705	0.0694121
3	1.0427	0.05802	1.21709	0.13539	1.20008	0.06944	1.25165	0.0783218	1.19579	0.0487481	1.31232	0.0316509
4	1.07667	0.04114	1.24865	0.122	1.34822	0.06944	1.34464	0.0873695	1.35404	0.109787	1.53784	0.0709255
5	1.14458	0.00112	1.32065	0.1145	1.376	0.06019	1.46505	0.136791	1.5037	0.113817	1.7397	0.149444
6	1.2257	0.06305	1.38139	0.11894	1.48248	0.05556	1.62619	0.169417	1.68502	0.155725	2.06624	0.217187
7	1.33218	0.08478	1.46849	0.15761	1.59822	0.10648	1.9574	0.129553	1.79057	0.221524	2.55923	0.179645
8	1.345	0.0976	1.60279	0.13848	1.78341	0.21759	2.14825	0.197814	1.98552	0.236232	2.93242	0.228972
9	1.48979	0.12375	1.6904	0.21255	1.98711	0.33796	2.3769	0.200566	2.24899	0.279899	3.47101	0.243
10	1.57906	0.10285	1.80145	0.19886	2.16767	0.26852	2.7393	0.324823	2.39983	0.229594	4.14925	0.300561
