# Supplementary material for: Characterization of the Regenerative Capacity of Membranes in the Presence of Fouling by Microalgae Using Detergents
Source: Membranes (Basel). 2025 Dec 26;16(1):7. doi: 10.3390/membranes16010007 (PMC12844485; doi:10.3390/membranes16010007)
Supplement: Supplementary file 1 [file membranes-16-00007-s001.zip › Fig_9.xls]

## Sheet: Sheet1
Pore size / µm	Pore size distribution / %
	Diswasher detergent 20°C		Laundry detergent 40°C		Membrane unused
0.1	0	0	1.81575	2.56786	0	0
0.15	0	0	12.1069	17.1218	0	0
0.2	0.841399	1.18992	5.99932	8.48431	0	0
0.25	2.1198	0.411896	5.21594	4.08375	1.48509	0.171656
0.3	3.26427	0.603525	5.15255	2.33948	1.71792	0.0893972
0.35	4.1415	0.716396	5.67143	2.02112	2.32899	0.156289
0.4	4.68116	0.266981	5.97898	1.99551	3.08349	0.210738
0.45	4.77454	0.33063	4.0454	0.875599	3.08349	0.210738
0.5	5.26194	0.321709	3.98851	2.48169	3.22754	0.351223
0.55	6.26466	0.983543	4.27562	3.03015	3.58438	0.250363
0.6	7.29184	0.909421	4.62589	3.32169	4.71652	0.450863
0.65	7.92888	0.67135	5.84269	4.13407	6.1664	0.270834
0.7	8.8997	0.258405	5.90035	4.17728	7.40924	0.561587
0.75	9.10566	0.770301	6.01697	4.27585	8.17089	0.733623
0.8	8.73246	0.850409	5.73431	4.08522	9.92368	0.0819533
0.85	9.01065	0.638464	5.33237	3.79172	12.4435	0.720756
0.9	8.58529	0.343824	5.11723	3.63442	12.0652	0.379317
0.95	7.17285	1.53406	4.93528	3.49175	8.19661	0.647014
1	1.90539	2.50629	0.856504	0.687253	5.46025	0.270587
1.05	0	0	0.829362	0.687124	5.46025	0.270587
1.1	0	0	0.470903	0.342676	1.46046	0.669858
1.15	0	0	0.0709154	0.10029	0	0
